# Supplementary material for: Parallel Palladium-Catalyzed Synthesis of Carboxylic Acids from Aryl Iodides, Bromides, and Vinyl Triflates Using Acetic Anhydride and Formate Anion as an External Condensed Source of Carbon Monoxide
Source: Molecules. 2025 Aug 6;30(15):3298. doi: 10.3390/molecules30153298 (PMC12348999; doi:10.3390/molecules30153298)
Supplement: Supplementary file 1 [file molecules-30-03298-s001.zip]

Archive with 1 entries (1 files):
- molecules-3754818-supplementary.pdf
